# Supplementary material for: Cognitive decline in Sprague–Dawley rats induced by neuroplasticity changes after occlusal support loss
Source: CNS Neurosci Ther. 2024 Jun 19;30(6):e14750. doi: 10.1111/cns.14750 (PMC11187409; doi:10.1111/cns.14750)
Supplement: Supplementary file 1 — Figure S1. [file CNS-30-e14750-s001.zip]

Archive with 2 entries (2 files):
- Full unedited blot for Figure 3 (OL and OC groups).pdf
- Full unedited blot for Figure 3 (YL and YC groups).pdf
